# Supplementary material for: Luseogliflozin, a SGLT2 Inhibitor, Does Not Affect Glucose Uptake Kinetics in Renal Proximal Tubules of Live Mice
Source: Int J Mol Sci. 2021 Jul 29;22(15):8169. doi: 10.3390/ijms22158169 (PMC8347119; doi:10.3390/ijms22158169)
Supplement: Supplementary file 1 [file ijms-22-08169-s001.zip]

Archive with 1 entries (1 files):
- ijms-1265619-supplementary.pptx
